# Supplementary material for: Enhancing Yield and Improving Grain Quality in Japonica Rice: Targeted EHD1 Editing via CRISPR-Cas9 in Low-Latitude Adaptation
Source: Curr Issues Mol Biol. 2024 Apr 22;46(4):3741–51. doi: 10.3390/cimb46040233 (PMC11049033; doi:10.3390/cimb46040233)
Supplement: Supplementary file 1 [file cimb-46-00233-s001.zip]

Archive with 1 entries (1 files):
- cimb-2956603-supplementary.pdf
